# Supplementary material for: Potential association of genetically predicted lipid and lipid-modifying drugs with rheumatoid arthritis: A Mendelian randomization study
Source: PLoS One. 2024 Feb 28;19(2):e0298629. doi: 10.1371/journal.pone.0298629 (PMC10901327; doi:10.1371/journal.pone.0298629)
Supplement: S1 File — (XLSX) [file pone.0298629.s001.xlsx]

## Sheet: S1 Table
Table S1. STROBE-MR checklist of recommended items to address in reports of Mendelian randomisation studies
Item No.	Section	Checklist item	Section (paragraph number)
1	TITLE and ABSTRACT	Indicate Mendelian randomisation as the study’s design in the title and/or the abstract if that is a main purpose of the study	Title page
	INTRODUCTION
2	Background	Explain the scientific background and rationale for the reported study. What is the exposure? Is a potential causal relationship between exposure and outcome plausible? Justify why MR is a helpful method to address the study question	Introduction (paragraphs 1-4)
3	Objectives	State specific objectives clearly, including pre-specified causal hypotheses (if any). State that MR is a method that, under specific assumptions, intends to estimate causal effects	Introduction (paragraph 4)
	METHODS
4	Study design and data sources	Present key elements of the study design early in the article. Consider including a table listing sources of data for all phases of the study. For each data source contributing to the analysis, describe the following:
	a)	Setting: Describe the study design and the underlying population, if possible. Describe the setting, locations, and relevant dates, including periods of recruitment, exposure, follow-up, and data collection, when available.	Methods (Study design overview) & Fig 1
	b)	Participants: Give the eligibility criteria, and the sources and methods of selection of participants. Report the sample size, and whether any power or sample size calculations were carried out prior to the main analysis	Methods (Data sources & MR analysis) & Table S2-S3 & Table S15
	c)	Describe measurement, quality control and selection of genetic variants	Methods (Genetic instruments selection & Instrumental variable validation & MR analysis) & Fig 2
	d)	For each exposure, outcome, and other relevant variables, describe methods of assessment and diagnostic criteria for diseases	Methods
	e)	Provide details of ethics committee approval and participant informed consent, if relevant	N/A
5	Assumptions	Explicitly state the three core IV assumptions for the main analysis (relevance, independence and exclusion restriction) as well assumptions for any additional or sensitivity analysis	Methods (Study design overview)
6	Statistical methods: main analysis	Describe statistical methods and statistics used
	a)	Describe how quantitative variables were handled in the analyses (i.e., scale, units, model)	Methods (MR analysis & SMR analysis) & Fig 1 &Fig 2
	b)	Describe how genetic variants were handled in the analyses and, if applicable, how their weights were selected	Methods (Genetic instruments selection & Instrumental variable validation)
	c)	Describe the MR estimator (e.g. two-stage least squares, Wald ratio) and related statistics. Detail the included covariates and, in case of two-sample MR, whether the same covariate set was used for adjustment in the two samples	Methods (MR analysis & SMR analysis)
	d)	Explain how missing data were addressed	Methods (Genetic instruments selection)
	e)	If applicable, indicate how multiple testing was addressed	Methods (MR analysis)
7	Assessment of assumptions	Describe any methods or prior knowledge used to assess the assumptions or justify their validity	Methods (Instrumental variable validation MR analysis & SMR analysis & Co- localization analysis)
8	Sensitivity analyses and additional analyses	Describe any sensitivity analyses or additional analyses performed (e.g. comparison of effect estimates from different approaches, independent replication, bias analytic techniques, validation of instruments, simulations)	Methods (Instrumental variable validation MR analysis & SMR analysis & Co- localization analysis)
9	Software and pre-registration
	a)	Name statistical software and package(s), including version and settings used	Methods (MR analysis & SMR analysis & Co- localization analysis)
	b)	State whether the study protocol and details were pre-registered (as well as when and where)	N/A
	RESULTS
10	Descriptive data
	a)	Report the numbers of individuals at each stage of included studies and reasons for exclusion. Consider use of a flow-diagram	Methods (Data sources) & Table S3
	b)	Report summary statistics for phenotypic exposure(s), outcome(s) and other relevant variables (e.g. means, SDs, proportions)	Table S3
	c)	If the data sources include meta-analyses of previous studies, provide the assessments of heterogeneity across these studies	N/A
	d)	For two-sample Mendelian randomisation:	N/A
		i. Provide justification of the similarity of the genetic variant-exposure associations between the exposure and outcome samples
		ii. Provide information on the number of individuals who were in both samples for the exposure and for the outcome
11	Main results
	a)	Report the associations between genetic variant and exposure, and between genetic variant and outcome, preferably on an interpretable scale	Results (paragraph 1)
	b)	Report MR estimates of the relationship between exposure and outcome, and the measures of uncertainty from the MR analysis, on an interpretable scale, such as odds ratio or relative risk per SD difference	Results
	c)	If relevant, consider translating estimates of relative risk into absolute risk for a meaningful time period	N/A
	d)	Consider plots to visualize results (e.g. forest plot, scatterplot of associations between genetic variants and outcome versus between genetic variants and exposure)	Fig 3-6 & Fig S5
12	Assessment of assumptions
	a)	Report the assessment of the validity of the assumptions	Results
	b)	Report any additional statistics (e.g., assessments of heterogeneity across genetic variants, such as I2, Q statistic or E-value)	Table S19 & Table S22-S25 & Table S29-S31
13	Sensitivity analyses and additional analyses
	a)	Report any sensitivity analyses to assess the robustness of the main results to violations of the assumptions	MR analysis & SMR analysis & Colocalisation analysis
	b)	Report results from other sensitivity analyses or additional analyses
	c)	Report any assessment of direction of causal relationship (e.g., bidirectional MR)	N/A
	d)	When relevant, report and compare with estimates from non-MR analyses	N/A
	e)	Consider additional plots to visualize results (e.g., leave-one-out analyses)	Figure S1-S4
	DISCUSSION
14	Key results	Summarize key results with reference to study objectives	Discussion (paragraph 1)
15	Limitations	Discuss limitations of the study, taking into account the validity of the IV assumptions, other sources of potential bias, and imprecision. Discuss both direction and magnitude of any potential bias and any efforts to address them	Discussion (paragraph 4)
16	Interpretation
	a)	Meaning: Give a cautious overall interpretation of results in the context of their limitations and in comparison with other studies	Discussion
	b)	Mechanism: Discuss underlying biological mechanisms that could drive a potential causal relationship between the investigated exposure and the outcome, and whether the gene-environment equivalence assumption is reasonable. Use causal language carefully, clarifying that IV estimates may provide causal effects only under certain assumptions	Discussion
	c)	Clinical relevance: Discuss whether the results have clinical or public policy relevance, and to what extent they inform effect sizes of possible interventions	Discussion
17	Generalizability	Discuss the generalizability of the study results (a) to other populations, (b) across other exposure periods/timings, and (c) across other levels of exposure	Discussion (paragraphs 4)
	OTHER INFORMATION
18	Funding	Describe sources of funding and the role of funders in the present study and, if applicable, sources of funding for the databases and original study or studies on which the present study is based	Funding section
19	Data and data sharing	Provide the data used to perform all analyses or report where and how the data can be accessed, and reference these sources in the article. Provide the statistical code needed to reproduce the results in the article,or report whether the code is publicly accessible and if so, where	Data availability & Table S3
20	Conflicts of Interest	All authors should declare all potential conflicts of interest	Competing interests section

## Sheet: S2 Table
Table S2.Target genes for lipid-modifying drugs
Pharmacological action	Target gene	Genetic region
Reduced LDL-C	HMGCR	chr5 (74632993..74657941)
	APOB	chr2 (21224301..21266945)
	NPC1L1	chr7 (44552134..44580929)
	PCSK9	chr1 (55505221..55530525)
	LDLR	chr19(11200139..11244496)
Reduced TC	ABCA1	chr9 (107543287..107690436)
Reduced TG	ANGPTL3	chr1(63063191..63071984)
	APOC3	chr11 (116700623..116703788)
LDL-C, low density lipoprotein cholesterol; TG, triglyceride; TC, total cholesterol; HMGCR, HMG-CoA reductase; APOB, Apolipoprotein B-100; NPC1L1, Niemann-Pick C1-like protein 1; PCSK9, proprotein convertase subtilisin/kexin type 9; LDLR, low density lipoprotein receptor; ABCA1, ATP Binding Cassette Subfamily A Member 1; ANGPTL3, angiopoietin-like 3; APOC3, Apolipoprotein C-III.

## Sheet: S3 Table
Table S3. Phenotype descriptions and distributions
Phenotypes	Title/Consortium	First Author (Year)	PMID	Sample Size	N Cases	N Controls	Population	GWAS ID(MRC-IEU)	Data availability
Lipids
Discovery Dataset
Low Density Lipoprotein Cholesterol	Global Lipids Genetics Consortium (GLGC)	Willer (2013)	24097068	173082	-	-	96% European ancestry	ieu-a-300	https://gwas.mrcieu.ac.uk/
Triglycerides				177861	-	-	96% European ancestry	ieu-a-302
Total Cholesterol				187,365	-	-	96% European ancestry	ieu-a-301
Replication Dataset
Low Density Lipoprotein Cholesterol	UK Biobank	Richardson, Tom（2020）	32203549	440546	-	-	European ancestry	ieu-b-110	https://gwas.mrcieu.ac.uk/
Triglycerides				441016	-	-	European ancestry	ieu-b-111
Total Cholesterol	Nightingale Health 2020	Borges CM(2020)	-	115078	-	-	European ancestry	met-d-Total_C
Rheumatoid Arthritis
Discovery Dataset	Okada Y et al. Genetic association of lipids and lipid-lowering drug target genes with non-alcoholic fatty liver disease	Okada Y(2014)	24390342	58284	14361	43923	European ancestry	ieu-a-832	https://gwas.mrcieu.ac.uk/
Replication Dataset Ⅰ	FINNGEN(R8)	-	-	153457	6236	147221	European ancestry	-	https://www.finngen.fi/en
Replication Dataset Ⅱ	Ha E et al. Large-scale meta-analysis across East Asian and European populations updated genetic architecture and variant-driven biology of rheumatoid arthritis, identifying 11 novel susceptibility loci	Ha E（2020）	33310728	58284	14361	43923	European ancestry	ebi-a-GCST90013534	https://gwas.mrcieu.ac.uk/
Cardiometabolic Diseases
Coronary Artery Disease	CARDIoGRAMplusC4D	Nikpay(2015)	26343387	184305	60801	123504	77% European ancestry	ieu-a-7	https://gwas.mrcieu.ac.uk/
Risk factors for RA
Ever smoked	Within family GWAS consortium	Howe LJ(2022)	35534559	99996	-	-	European ancestry	ieu-b-4858	https://gwas.mrcieu.ac.uk/
Periodontitis	FINNGEN	-	-	198441	3046	195395	European ancestry	finn-b-K11_PERIODON_CHRON	https://gwas.mrcieu.ac.uk/
Obesity class 1	GIANT	Berndt SI(2013)	23563607	98697	32858	65839	European ancestry	ieu-a-90	https://gwas.mrcieu.ac.uk/
Obesity class 2				72546	9889	62657	European ancestry	ieu-a-91	https://gwas.mrcieu.ac.uk/
Obesity class 3				50364	2896	47468	European ancestry	ieu-a-92	https://gwas.mrcieu.ac.uk/
cis-eQTL
expression quantitative trait loci (eQTL) for HMGCR	eQTLGen	Urmo Võsa (2021)	34475573	31684	-	-	European ancestry	-	https://eqtlgen.org/phase1.html
expression quantitative trait loci (eQTL) for ABCA1					-	-
expression quantitative trait loci (eQTL) for APOC3	GTEx	Gtex Consotrium	32913098	663(Adipose Subcutaneous)	-	-	White (84.6%) African American ancestry. (12.9%) Asian ancestry. (1.3%)	-	https://console.cloud.google.com/storage/browser/gtex-resources

## Sheet: S4 Table
Table S4. Instrumental variables used in the MR analysis of HMGCR-mediated LDL-C and rheumatoid arthritis
Rheumatoid arthritis(Okada Y)
SNP	chr	pos	effect_allele	other_allele	eaf	beta	se	pval	F	R2
rs10066707	5	74560579	A	G	0.4169	0.0497	0.0054	2.97e-19	84.7082	0.00120093
rs10515198	5	74641560	A	G	0.1029	0.0599	0.0061	5.99e-22	96.426	0.00066243
rs12659791	5	74757758	C	T	0.1557	0.0433	0.005	1.42e-18	74.9956	0.000492937
rs12916	5	74656539	C	T	0.4314	0.0733	0.0038	7.79e-78	372.084	0.00263588
rs3804231	5	74696779	A	G	0.1319	0.0642	0.0053	1.88e-29	146.73	0.000943875
rs3857388	5	74620377	C	T	0.128	0.0421	0.0059	2.2e-11	50.9167	0.000395659
rs72633962	5	74569028	C	T	0.1412	0.06	0.0072	3.33e-15	69.4444	0.00087309
Rheumatoid arthritis(FINNGEN)
SNP	chr	pos	effect_allele	other_allele	eaf	beta	se	pval	F	R2
rs10066707	5	74560579	A	G	0.4169	0.0497	0.0054	2.97e-19	84.7082	0.00120093
rs10515198	5	74641560	A	G	0.1029	0.0599	0.0061	5.99e-22	96.426	0.00066243
rs12659791	5	74757758	C	T	0.1557	0.0433	0.005	1.42e-18	74.9956	0.000492937
rs12916	5	74656539	C	T	0.4314	0.0733	0.0038	7.79e-78	372.084	0.00263588
rs3804231	5	74696779	A	G	0.1319	0.0642	0.0053	1.88e-29	146.73	0.000943875
rs3857388	5	74620377	C	T	0.128	0.0421	0.0059	2.2e-11	50.9167	0.000395659
rs72633962	5	74569028	C	T	0.1412	0.06	0.0072	3.33e-15	69.4444	0.00087309
Rheumatoid arthritis(Ha E)
SNP	chr	pos	effect_allele	other_allele	eaf	beta	se	pval	F	R2
rs10051965	5	74560487	T	C	0.369925	0.0410063	0.00216518	5.40008e-80	358.685	0.000783857
rs111353455	5	74623949	A	G	0.085844	0.0243909	0.00372718	6.00067e-11	42.8248	9.33718e-05
rs115845757	5	74563700	A	G	0.019	0.048608	0.00785612	6.1e-10	38.2824	8.80781e-05
rs12659331	5	74757657	C	A	0.054326	0.0251785	0.00459392	4.20001e-08	30.0395	6.51387e-05
rs12916	5	74656539	C	T	0.400537	0.0621175	0.00212705	1.69824e-187	852.85	0.00185295
rs17562727	5	74682474	C	T	0.027617	0.0394972	0.00635898	5.30005e-10	38.5796	8.3787e-05
rs17648121	5	74650106	T	C	0.029877	0.0619849	0.00619367	1.39991e-23	100.156	0.000222723
rs2006760	5	74562029	G	C	0.205486	0.03556	0.00261075	2.99985e-42	185.521	0.000412893
rs2303152	5	74641707	A	G	0.101442	0.0333589	0.00345272	4.40048e-22	93.3471	0.00020287
rs4703665	5	74602898	C	T	0.848709	0.0244938	0.00297742	1.9002e-16	67.6756	0.000154069
rs55727654	5	74651864	A	G	0.14871	0.042154	0.0029315	6.89922e-47	206.775	0.00044991
rs72633963	5	74630829	A	G	0.1238	0.0564278	0.00316653	4.90004e-71	317.555	0.000690781
rs80324692	5	74717761	T	C	0.081157	-0.0260509	0.00385694	1.39991e-11	45.6205	0.000101215

## Sheet: S5 Table
Table S5. Instrumental variables used in the MR analysis of APOB-mediated LDL-C and rheumatoid arthritis
Rheumatoid arthritis(Okada Y)
SNP	chr	pos	effect_allele	other_allele	eaf	beta	se	pval	F	R2
rs10164442	2	21205563	G	A	0.3206	0.0286	0.0039	7.78e-13	53.7778	0.000356329
rs10198175	2	21133883	G	A	0.91557	-0.0768	0.0063	1.45e-32	148.608	0.000911886
rs12691202	2	21249716	T	C	0.05145	-0.0966	0.0114	8.22e-19	71.8033	0.000910814
rs12720796	2	21261998	C	A	0.02243	0.0909	0.0141	1.68e-10	41.5613	0.000362356
rs13392272	2	21217490	T	C	0.4129	0.0875	0.0037	1.46e-118	559.259	0.00371196
rs1367117	2	21263900	A	G	0.2876	0.1186	0.004	9.48e-183	879.122	0.00576384
rs17398765	2	21270751	G	A	0.0686	0.0916	0.0076	3.54e-32	145.266	0.00107221
rs3791981	2	21245367	G	A	0.1201	-0.0939	0.0067	2.03e-41	196.418	0.00186353
rs4128553	2	21147179	T	C	0.09894	0.0652	0.006	2.3e-24	118.084	0.000757968
rs4665788	2	21188488	C	T	0.7744	-0.0667	0.0042	1.12e-52	252.205	0.00155448
rs515135	2	21286057	C	T	0.7823	0.1394	0.0048	1.09e-178	843.418	0.00661892
rs531593	2	21348574	G	A	0.06464	-0.0694	0.0078	7.03e-18	79.1644	0.00058241
rs6413458	2	21231592	A	G	0.02375	-0.094	0.0139	2.19e-10	45.7326	0.000409742
rs6547409	2	21190209	T	C	0.05937	-0.1226	0.0087	8.19e-45	198.583	0.00167879
rs6725189	2	21219001	T	G	0.2348	-0.0604	0.0045	5.63e-40	180.156	0.00131092
rs6754295	2	21206183	G	T	0.2586	-0.0628	0.0042	1.64e-47	223.574	0.00151227
rs6756743	2	21301892	T	C	0.04222	0.0553	0.0092	4.97e-09	36.1306	0.000247323
rs7567653	2	21276962	A	G	0.03694	-0.1145	0.0112	3.37e-26	104.514	0.000932806
Rheumatoid arthritis(FINNGEN)
SNP	chr	pos	effect_allele	other_allele	eaf	beta	se	pval	F	R2
rs10164442	2	21205563	G	A	0.3206	0.0286	0.0039	7.78e-13	53.7778	0.000356329
rs10198175	2	21133883	G	A	0.91557	-0.0768	0.0063	1.45e-32	148.608	0.000911886
rs12691202	2	21249716	T	C	0.05145	-0.0966	0.0114	8.22e-19	71.8033	0.000910814
rs12720796	2	21261998	C	A	0.02243	0.0909	0.0141	1.68e-10	41.5613	0.000362356
rs12720842	2	21257927	C	T	0.02111	0.0993	0.0116	1.88e-15	73.2795	0.000407522
rs13392272	2	21217490	T	C	0.4129	0.0875	0.0037	1.46e-118	559.259	0.00371196
rs1367117	2	21263900	A	G	0.2876	0.1186	0.004	9.48e-183	879.122	0.00576384
rs17398765	2	21270751	G	A	0.0686	0.0916	0.0076	3.54e-32	145.266	0.00107221
rs1801701	2	21228827	T	C	0.07916	0.0638	0.0064	2.3e-21	99.376	0.000593419
rs3791981	2	21245367	G	A	0.1201	-0.0939	0.0067	2.03e-41	196.418	0.00186353
rs4128553	2	21147179	T	C	0.09894	0.0652	0.006	2.3e-24	118.084	0.000757968
rs4665788	2	21188488	C	T	0.7744	-0.0667	0.0042	1.12e-52	252.205	0.00155448
rs515135	2	21286057	C	T	0.7823	0.1394	0.0048	1.09e-178	843.418	0.00661892
rs531593	2	21348574	G	A	0.06464	-0.0694	0.0078	7.03e-18	79.1644	0.00058241
rs6413458	2	21231592	A	G	0.02375	-0.094	0.0139	2.19e-10	45.7326	0.000409742
rs6547409	2	21190209	T	C	0.05937	-0.1226	0.0087	8.19e-45	198.583	0.00167879
rs6725189	2	21219001	T	G	0.2348	-0.0604	0.0045	5.63e-40	180.156	0.00131092
rs6754295	2	21206183	G	T	0.2586	-0.0628	0.0042	1.64e-47	223.574	0.00151227
rs6756743	2	21301892	T	C	0.04222	0.0553	0.0092	4.97e-09	36.1306	0.000247323
rs7567653	2	21276962	A	G	0.03694	-0.1145	0.0112	3.37e-26	104.514	0.000932806
Rheumatoid arthritis(Ha E)
SNP	chr	pos	effect_allele	other_allele	eaf	beta	se	pval	F	R2
rs10175646	2	21145665	C	T	0.964662	-0.0442269	0.00563616	4.30031e-15	61.5753	0.000133358
rs10198175	2	21133883	G	A	0.891006	-0.0465695	0.00338712	5.19996e-43	189.035	0.000421227
rs113588790	2	21364562	T	C	0.040286	0.0748127	0.00529784	2.80027e-45	199.413	0.000432789
rs12720796	2	21261998	C	A	0.019689	0.04341	0.0074869	6.69993e-09	33.6183	7.2744e-05
rs13392272	2	21217490	T	C	0.502874	0.0705766	0.00208388	1e-200	1147.03	0.00249045
rs137978266	2	21135220	G	A	0.011587	0.0709235	0.0100731	1.9002e-12	49.574	0.000115218
rs1429973	2	21309281	C	T	0.469432	0.0215752	0.00208795	5.00035e-25	106.775	0.000231875
rs149196850	2	21179379	A	G	0.012092	-0.0709265	0.00960711	1.59993e-13	54.5044	0.000120188
rs36134738	2	21182116	G	A	0.069376	-0.0809843	0.00417288	6.70039e-84	376.643	0.000846867
rs36177368	2	21182710	G	A	0.259403	0.0442619	0.00238222	4.70002e-77	345.22	0.000752744
rs377122620	2	21323839	G	T	0.112914	0.0795386	0.00374364	3.59998e-100	451.406	0.00126736
rs4075673	2	21150787	C	T	0.536347	-0.0535978	0.00208979	4.4978e-145	657.792	0.00142877
rs4128553	2	21147179	T	C	0.119564	0.0598493	0.0032162	2.70023e-77	346.284	0.00075413
rs4665709	2	21220955	A	G	0.19872	-0.0487348	0.00260358	3.50026e-78	350.378	0.00075637
rs497166	2	21238897	C	T	0.980477	0.0749277	0.00751954	2.19989e-23	99.2893	0.000214931
rs533617	2	21233972	C	T	0.039479	-0.115228	0.00533769	2.30144e-103	466.025	0.00100698
rs540156	2	21295065	T	C	0.140353	-0.0283419	0.00304812	1.39991e-20	86.4557	0.000193834
rs562338	2	21288321	G	A	0.819427	0.101683	0.00270192	1e-200	1416.29	0.00305978
rs579826	2	21261507	C	T	0.91832	0.0748055	0.00379452	1.59993e-86	388.645	0.000839473
rs62120847	2	21205920	T	C	0.715205	-0.0419307	0.00230881	1e-73	329.828	0.000716238
rs62122482	2	21221153	T	C	0.045379	0.0565691	0.00503995	3.10027e-29	125.981	0.000277252
rs6756743	2	21301892	T	C	0.047286	0.046023	0.00493809	1.20005e-20	86.8624	0.000190842
rs72653066	2	21246382	G	C	0.011361	-0.0729131	0.00986922	1.50003e-13	54.5815	0.000119425
rs72782175	2	21366682	C	T	0.012867	-0.0816866	0.00923295	8.99912e-19	78.2746	0.000169506
rs72902590	2	21289068	A	G	0.044841	-0.0804294	0.00502529	1.20005e-57	256.158	0.000554129
rs7557067	2	21208211	G	A	0.227783	-0.0527285	0.0024772	1.50003e-100	453.074	0.000978096
rs76384951	2	21216112	C	A	0.082516	-0.0214817	0.00380881	1.7e-08	31.8096	6.98721e-05
rs934197	2	21267461	A	G	0.33544	0.0832348	0.00220298	1e-200	1427.54	0.00308879

## Sheet: S6 Table
Table S6. Instrumental variables used in the MR analysis of NPC1L1-mediated LDL-C and rheumatoid arthritis
Rheumatoid arthritis(Okada Y)
SNP	chr	pos	effect_allele	other_allele	eaf	beta	se	pval	F	R2
rs2073547	7	44582331	G	A	0.1939	0.0485	0.0049	1.92e-21	97.9696	0.000735326
rs217386	7	44600695	A	G	0.4077	-0.0363	0.0038	1.2e-19	91.2528	0.000636393
rs7791240	7	44626264	C	T	0.09103	0.0425	0.0065	1.84e-10	42.7515	0.000298911
Rheumatoid arthritis(FINNGEN)
SNP	chr	pos	effect_allele	other_allele	eaf	beta	se	pval	F	R2
rs2073547	7	44582331	G	A	0.1939	0.0485	0.0049	1.92e-21	97.9696	0.000735326
rs217386	7	44600695	A	G	0.4077	-0.0363	0.0038	1.2e-19	91.2528	0.000636393
rs7791240	7	44602589	C	T	0.09103	0.0425	0.0065	1.84e-10	42.7515	0.000298911
Rheumatoid arthritis(Ha E)
SNP	chr	pos	effect_allele	other_allele	eaf	beta	se	pval	F	R2
rs11763759	7	44570067	C	T	0.303527	-0.0133498	0.00234076	1.2e-08	32.5264	7.53496e-05
rs12666108	7	44586578	C	T	0.091516	0.0249436	0.00363876	7.10068e-12	46.9906	0.000103458
rs148825701	7	44559803	T	C	0.212133	0.017365	0.00256025	1.20005e-11	46.0029	0.000100795
rs2073547	7	44582331	G	A	0.184007	0.0355498	0.00267287	2.29985e-40	176.896	0.000379512
rs217399	7	44592091	T	C	0.443739	-0.0213142	0.00211012	5.50047e-24	102.029	0.000224272
rs73107478	7	44596644	C	A	0.079159	0.0259282	0.00392582	4.00037e-11	43.6198	9.80076e-05

## Sheet: S7 Table
Table S7. Instrumental variables used in the MR analysis of PCSK9-mediated LDL-C and rheumatoid arthritis
Rheumatoid arthritis(Okada Y)
SNP	chr	pos	effect_allele	other_allele	eaf	beta	se	pval	F	R2
rs10493176	1	55538552	G	T	0.1148	-0.0776	0.0102	2.54e-14	57.8793	0.00122387
rs11591147	1	55505647	T	G	0.01715	-0.497	0.018	8.57e-143	762.373	0.00832711
rs12067569	1	55528629	A	G	0.0343	0.0885	0.01	1.97e-17	78.3225	0.000518863
rs2479394	1	55486064	A	G	0.715	-0.0386	0.0041	1.58e-19	88.6353	0.000607233
rs2479409	1	55504650	A	G	0.6675	-0.0642	0.0041	2.51e-50	245.19	0.00182954
rs2495495	1	55496556	C	T	0.8654	-0.0342	0.0059	3.52e-08	33.6007	0.000272486
rs4927193	1	55509872	C	T	0.1306	-0.0352	0.0056	4.27e-11	39.5102	0.00028137
rs585131	1	55524116	T	C	0.8153	0.0637	0.005	2.7e-35	162.308	0.00122206
Rheumatoid arthritis(FINNGEN)
SNP	chr	pos	effect_allele	other_allele	eaf	beta	se	pval	F	R2
rs10493176	1	55538552	G	T	0.1148	-0.0776	0.0102	2.54e-14	57.8793	0.00122387
rs11206510	1	55496039	C	T	0.1544	-0.0831	0.005	2.38e-53	276.224	0.0018032
rs11206514	1	55516004	A	C	0.6108	0.0507	0.0041	9.95e-33	152.914	0.00122213
rs11583974	1	55551718	A	G	0.03034	0.0646	0.0117	3.95e-09	30.4855	0.000245544
rs11591147	1	55505647	T	G	0.01715	-0.497	0.018	8.57e-143	762.373	0.00832711
rs12067569	1	55528629	A	G	0.0343	0.0885	0.01	1.97e-17	78.3225	0.000518863
rs2479394	1	55486064	A	G	0.715	-0.0386	0.0041	1.58e-19	88.6353	0.000607233
rs2479409	1	55504650	A	G	0.6675	-0.0642	0.0041	2.51e-50	245.19	0.00182954
rs2495495	1	55496556	C	T	0.8654	-0.0342	0.0059	3.52e-08	33.6007	0.000272486
rs4927193	1	55509872	C	T	0.1306	-0.0352	0.0056	4.27e-11	39.5102	0.00028137
rs572512	1	55517344	T	C	0.3456	0.0478	0.0047	5.31e-26	103.433	0.00103348
rs585131	1	55524116	T	C	0.8153	0.0637	0.005	2.7e-35	162.308	0.00122206
Rheumatoid arthritis(Ha E)
SNP	chr	pos	effect_allele	other_allele	eaf	beta	se	pval	F	R2
rs10493176	1	55538552	G	T	0.07579	-0.0531381	0.00394676	2.60016e-41	181.272	0.000395571
rs11206513	1	55507649	T	C	0.600617	0.0316517	0.0021463	3.19963e-49	217.477	0.00048063
rs11206517	1	55526428	G	T	0.033149	0.0680285	0.00580615	1e-31	137.279	0.000296648
rs11587071	1	55522674	T	C	0.168881	-0.0282322	0.00279415	5.30029e-24	102.092	0.00022375
rs11591147	1	55505647	T	G	0.017468	-0.348456	0.00793088	1e-200	1930.43	0.00416789
rs11810371	1	55496861	A	G	0.043743	-0.0294547	0.00507333	6.4e-09	33.7072	7.25809e-05
rs12739979	1	55496648	T	C	0.246521	-0.0202563	0.00254032	1.50003e-15	63.5833	0.000152432
rs150119739	1	55520938	A	G	0.045318	0.0452728	0.00520209	3.19963e-18	75.7389	0.000177351
rs17111503	1	55503448	G	A	0.268141	0.0406795	0.00235743	1e-66	297.765	0.000649489
rs17192725	1	55496131	A	G	0.095408	0.0305717	0.00365832	6.4003e-17	69.8354	0.000161327
rs200730299	1	55491853	C	A	0.195034	-0.0543492	0.00278155	5.10035e-85	381.779	0.000927479
rs2479395	1	55484582	C	T	0.668453	0.0125674	0.00221762	1.5e-08	32.1156	7.00063e-05
rs2479420	1	55492190	T	C	0.73803	-0.0283879	0.0023826	9.8992e-33	141.959	0.000311618
rs2483205	1	55518316	T	C	0.438633	-0.0295845	0.00214514	2.90001e-43	190.203	0.000431029
rs2495517	1	55448842	G	A	0.794271	0.0177548	0.0025792	5.79963e-12	47.3873	0.000103021
rs3976734	1	55489960	G	A	0.374504	-0.0297494	0.00231882	1.10002e-37	164.597	0.000414636
rs41294821	1	55513183	T	C	0.022807	-0.0386615	0.00705365	4.20001e-08	30.0421	6.66248e-05
rs45613943	1	55518622	C	T	0.048725	-0.0340702	0.0048672	2.60016e-12	48.9994	0.000107606
rs472495	1	55521313	T	G	0.648959	0.0425743	0.00218093	7.29962e-85	381.076	0.000825848
rs556369867	1	55491135	T	C	0.330585	0.0175746	0.00243048	4.79954e-13	52.2862	0.000136703
rs55637835	1	55466303	T	C	0.120881	-0.0187129	0.00324835	8.40001e-09	33.1861	7.44248e-05
rs56349475	1	55576102	C	T	0.024601	-0.0475957	0.00671909	1.39991e-12	50.1781	0.000108718
rs6691964	1	55433978	A	G	0.092472	-0.0234719	0.00358388	5.79963e-11	42.8933	9.24691e-05
rs72660548	1	55500978	G	C	0.018458	0.0509816	0.00777535	5.50047e-11	42.9919	9.41782e-05
rs72909541	1	55494301	T	C	0.046097	-0.0334061	0.00501479	2.70023e-11	44.3758	9.81428e-05
rs7525503	1	55522558	T	G	0.02036	0.0454642	0.0075822	2e-09	35.9541	8.24543e-05
rs7546522	1	55516713	T	C	0.155442	-0.0168117	0.00295297	1.2e-08	32.412	7.42081e-05
rs77875082	1	55485042	A	G	0.032388	0.0481535	0.00605559	1.80011e-15	63.2329	0.000145335
rs79396670	1	55588142	A	G	0.035496	-0.0336489	0.00562029	2.1e-09	35.8446	7.75274e-05

## Sheet: S8 Table
Table S8. Instrumental variables used in the MR analysis of LDLR-mediated LDL-C and rheumatoid arthritis
Rheumatoid arthritis(Okada Y)
SNP	chr	pos	effect_allele	other_allele	eaf	beta	se	pval	F	R2
rs1010679	19	11207102	C	T	0.1794	-0.1017	0.0063	3.51075e-54	260.592	0.00304527
rs12983316	19	11114352	G	A	0.1689	0.0514	0.0052	7.44389e-22	97.7056	0.000741719
rs1433099	19	11242658	C	T	0.7098	0.0357	0.0043	2.51015e-16	68.9286	0.000525049
rs3786721	19	11146499	C	T	0.5383	-0.0468	0.0038	2.89001e-31	151.679	0.00108869
rs3786722	19	11161537	A	C	0.2427	-0.0754	0.0043	5.52077e-63	307.472	0.00208983
rs379309	19	11284302	T	C	0.4974	-0.0313	0.0039	1.39091e-13	64.4109	0.000489832
rs5742911	19	11243445	G	A	0.2678	-0.0606	0.0057	4.82948e-24	113.03	0.00144018
rs6511727	19	11315817	G	T	0.6148	-0.0266	0.0038	1.84417e-11	49	0.00033513
rs688	19	11227602	T	C	0.4472	0.054	0.0037	1.01088e-43	213.002	0.00144174
rs7188	19	11275139	C	A	0.3259	0.0521	0.0043	9.38858e-31	146.804	0.00119265
rs73015030	19	11207516	A	G	0.02507	-0.1517	0.0148	2.61577e-22	105.062	0.00112494
rs892114	19	11266584	G	A	0.7731	-0.0353	0.0047	7.62957e-13	56.4097	0.000437169
Rheumatoid arthritis(FINNGEN)
SNP	chr	pos	effect_allele	other_allele	eaf	beta	se	pval	F	R2
rs1010679	19	11207102	C	T	0.1794	-0.1017	0.0063	3.51075e-54	260.592	0.00304527
rs12983316	19	11114352	G	A	0.1689	0.0514	0.0052	7.44389e-22	97.7056	0.000741719
rs1433099	19	11242658	C	T	0.7098	0.0357	0.0043	2.51015e-16	68.9286	0.000525049
rs36005514	19	11190764	A	G	0.0752	0.0626	0.0096	7.06106e-10	42.5213	0.00054506
rs3786721	19	11146499	C	T	0.5383	-0.0468	0.0038	2.89001e-31	151.679	0.00108869
rs3786722	19	11161537	A	C	0.2427	-0.0754	0.0043	5.52077e-63	307.472	0.00208983
rs379309	19	11284302	T	C	0.4974	-0.0313	0.0039	1.39091e-13	64.4109	0.000489832
rs5742911	19	11243445	G	A	0.2678	-0.0606	0.0057	4.82948e-24	113.03	0.00144018
rs6511720	19	11202306	T	G	0.09763	-0.2209	0.0061	1e-200	1311.39	0.00859784
rs6511727	19	11315817	G	T	0.6148	-0.0266	0.0038	1.84417e-11	49	0.00033513
rs688	19	11227602	T	C	0.4472	0.054	0.0037	1.01088e-43	213.002	0.00144174
rs7188	19	11275139	C	A	0.3259	0.0521	0.0043	9.38858e-31	146.804	0.00119265
rs73015030	19	11207516	A	G	0.02507	-0.1517	0.0148	2.61577e-22	105.062	0.00112494
rs892114	19	11266584	G	A	0.7731	-0.0353	0.0047	7.62957e-13	56.4097	0.000437169
Rheumatoid arthritis(Ha E)
SNP	chr	pos	effect_allele	other_allele	eaf	beta	se	pval	F	R2
rs1010679	19	11207102	C	T	0.217461	-0.0859082	0.00252673	1e-200	1155.98	0.00251181
rs10420325	19	11158047	T	A	0.639284	-0.0165393	0.00235425	2.09991e-12	49.3548	0.000126161
rs111731690	19	11277922	T	G	0.05169	0.029107	0.00481642	1.5e-09	36.5213	8.30581e-05
rs112159161	19	11192603	T	C	0.016621	-0.14759	0.00830891	1.39991e-70	315.519	0.000712069
rs11557092	19	11257018	C	T	0.735703	0.0141311	0.0023743	2.69998e-09	35.4226	7.76563e-05
rs11673593	19	11267940	T	A	0.790703	-0.0316003	0.0025504	2.90001e-35	153.52	0.000330513
rs117234045	19	11127139	A	G	0.025203	-0.048528	0.00677934	8.19974e-13	51.2401	0.000115713
rs117339792	19	11282298	A	G	0.01984	-0.060965	0.00817716	8.99912e-14	55.5848	0.000144554
rs117819913	19	11123091	A	T	0.07124	0.0239223	0.0040324	2.99999e-09	35.1948	7.57292e-05
rs12609589	19	11133827	T	C	0.153388	0.0346014	0.00290269	9.30037e-33	142.097	0.000310952
rs13345127	19	11116266	T	C	0.109899	0.0192288	0.00331813	6.80002e-09	33.5829	7.23381e-05
rs140181075	19	11264618	T	C	0.037619	0.0455464	0.00547214	8.60003e-17	69.2777	0.000150208
rs141618758	19	11257499	C	T	0.024108	0.0450148	0.00694567	9.09913e-11	42.0032	9.53462e-05
rs143020224	19	11187324	G	C	0.118603	-0.168952	0.00320833	1e-200	2773.12	0.00596793
rs1433091	19	11336626	G	A	0.906073	-0.0201813	0.00367256	3.89996e-08	30.1968	6.93237e-05
rs144624209	19	11152888	A	G	0.064106	-0.0437918	0.00432384	4.19952e-24	102.576	0.000230113
rs147540853	19	11248104	A	G	0.027789	-0.0710448	0.00631556	2.29985e-29	126.544	0.000272727
rs17242367	19	11204627	T	C	0.070321	0.0315779	0.00420565	6.00067e-14	56.3768	0.000130381
rs17249001	19	11241428	A	G	0.088845	0.0531066	0.00378972	1.29987e-44	196.373	0.000456617
rs2421198	19	11164968	T	C	0.232896	-0.0134092	0.00245241	4.60002e-08	29.8964	6.42469e-05
rs2421201	19	11184250	G	A	0.501212	-0.0486439	0.00210973	1.30017e-117	531.622	0.00118311
rs2738447	19	11227480	C	A	0.592612	0.0422734	0.00211024	2.90001e-89	401.301	0.000862865
rs2738464	19	11242307	C	G	0.87843	0.0257528	0.00317135	4.60045e-16	65.9418	0.000141649
rs36049922	19	11169305	C	T	0.040127	0.0360512	0.00527004	7.89951e-12	46.7963	0.00010012
rs3786721	19	11146499	C	T	0.557713	-0.0305197	0.00208477	1.59993e-48	214.311	0.000459521
rs379309	19	11284302	T	C	0.501714	-0.0189721	0.00206993	4.90004e-20	84.0078	0.000179968
rs4804149	19	11284028	C	T	0.287226	0.0153178	0.00229125	2.29985e-11	44.6939	9.60723e-05
rs6511721	19	11206575	A	G	0.519695	-0.0474014	0.00207343	1.09901e-115	522.641	0.0011217
rs6511724	19	11235423	C	T	0.642857	0.0239253	0.00216633	2.29985e-28	121.974	0.000262846
rs7249753	19	11192226	C	T	0.060112	0.0444212	0.00435394	1.9002e-24	104.092	0.000222971
rs7250652	19	11302606	G	A	0.443277	0.016716	0.00208789	1.20005e-15	64.0987	0.000137914
rs7251031	19	11266693	G	T	0.306748	0.0416562	0.00225634	4.20049e-76	340.84	0.00073801
rs73013166	19	11126160	C	T	0.066524	-0.0889437	0.00415804	1.59956e-101	457.565	0.000982521
rs73013176	19	11147526	C	T	0.011456	-0.17308	0.00989319	1.59993e-68	306.07	0.000678505
rs73013196	19	11174441	T	C	0.067976	-0.0236774	0.00419212	1.6e-08	31.9007	7.10364e-05
rs73015007	19	11183837	A	G	0.250898	-0.0576403	0.00241122	2.69774e-126	571.451	0.00124888
rs73015030	19	11207516	A	G	0.036317	-0.112139	0.00553933	4.00037e-91	409.825	0.000880212
rs76213248	19	11269893	T	C	0.410251	-0.0572931	0.00211261	5.79429e-162	735.472	0.00158837
rs79668907	19	11257169	T	C	0.228499	-0.0704358	0.00264596	3.99945e-156	708.631	0.00174919
rs8101801	19	11335477	A	C	0.035559	-0.0450814	0.00559272	7.59976e-16	64.9754	0.000139396

## Sheet: S9 Table
Table S9. Instrumental variables used in the MR analysis of ANGPTL3-mediated TG and rheumatoid arthritis
Rheumatoid arthritis(Okada Y)
SNP	chr	pos	effect_allele	other_allele	eaf	beta	se	pval	F	R2
rs1168032	1	62967747	G	A	0.6781	0.0683	0.0035	1.49e-80	380.807	0.00203651
rs12039115	1	63170149	T	C	0.1095	-0.0471	0.0051	6.53e-21	85.2907	0.000432633
rs4587594	1	63133930	A	G	0.31	-0.0694	0.0035	3.5e-82	393.172	0.00206044
rs67537755	1	63117328	A	G	0.2573	0.0384	0.0064	5.96e-09	36	0.000563567
Rheumatoid arthritis(FINNGEN)
SNP	chr	pos	effect_allele	other_allele	eaf	beta	se	pval	F	R2
rs1168032	1	62967747	G	A	0.6781	0.0683	0.0035	1.49e-80	380.807	0.00203651
rs12039115	1	62995263	T	C	0.1095	-0.0471	0.0051	6.53e-21	85.2907	0.000432633
rs4587594	1	63133930	A	G	0.31	-0.0694	0.0035	3.5e-82	393.172	0.00206044
rs67537755	1	63117328	A	G	0.2573	0.0384	0.0064	5.96e-09	36	0.000563567
Rheumatoid arthritis(Ha E)
SNP	chr	pos	effect_allele	other_allele	eaf	beta	se	pval	F	R2
rs11207998	1	63091471	C	G	0.13239	-0.055166	0.00292798	3.50026e-79	354.982	0.000699122
rs112548469	1	63121468	C	T	0.017329	-0.0640714	0.00802046	1.39991e-15	63.816	0.000139811
rs115436978	1	63129802	A	G	0.040313	0.0366026	0.00506378	4.90004e-13	52.2485	0.000103664
rs116423924	1	63008190	T	G	0.014449	-0.0666018	0.00849453	4.49987e-15	61.4742	0.000126334
rs1168116	1	63149840	T	C	0.384037	0.0435121	0.00204397	1.50003e-100	453.18	0.000895731
rs12737254	1	63140536	G	A	0.05262	0.0290383	0.00445198	6.89922e-11	42.5438	8.40712e-05
rs12749263	1	63028198	C	T	0.262393	0.0369329	0.0022715	1.9002e-59	264.363	0.000528
rs138783696	1	62991248	C	T	0.022275	-0.0535773	0.00687062	6.29941e-15	60.8093	0.000125033
rs148662400	1	63028087	C	T	0.027936	-0.0556109	0.00607088	5.19996e-20	83.9105	0.000167961
rs17388017	1	63132397	T	A	0.0289	-0.0548745	0.00597021	3.90032e-20	84.4816	0.000169018
rs2934744	1	63048045	C	A	0.352861	-0.077638	0.00207777	1e-200	1396.22	0.00275283
rs34693359	1	63158722	C	T	0.267904	0.0335124	0.0022468	2.60016e-50	222.476	0.000440543
rs564992513	1	63038147	C	G	0.031435	0.0536714	0.00732586	2.39994e-13	53.6746	0.000175412
rs61775882	1	62974656	C	T	0.107758	0.0289817	0.00328084	1e-18	78.0329	0.000161514
rs61775912	1	63010311	G	A	0.017879	-0.0669559	0.00777305	7.10068e-18	74.1984	0.00015744
rs61775945	1	63105389	T	C	0.078401	0.0246224	0.00375021	5.19996e-11	43.1072	8.76101e-05
rs74716393	1	63130601	C	T	0.042351	-0.0499004	0.00496823	9.79941e-24	100.88	0.00020198
rs76272805	1	63105425	A	G	0.050876	-0.0495702	0.00451652	5.00035e-28	120.457	0.000237305
rs78942743	1	63095677	T	C	0.016888	0.0481747	0.00777719	5.89997e-10	38.3701	7.70636e-05
rs79151558	1	63060802	G	A	0.023822	-0.0528548	0.00653548	6.09958e-16	65.4054	0.000129929
rs79152165	1	63092886	A	G	0.043406	0.042028	0.00502409	6.00067e-17	69.9782	0.000146685

## Sheet: S10 Table
Table S9. Instrumental variables used in the MR analysis of APOC3-mediated TG and rheumatoid arthritis
Rheumatoid arthritis(Okada Y)
SNP	chr	pos	effect_allele	other_allele	eaf	beta	se	pval	F	R2
rs12294259	11	116637146	T	C	0.05937	0.219	0.0069	1.79e-200	1007.37	0.00535678
rs1263167	11	116677723	G	A	0.1807	-0.0423	0.0049	5.59e-17	74.5227	0.0005298
rs2187126	11	116635784	G	A	0.05409	-0.0543	0.0069	2.9e-15	61.9301	0.000301715
rs533556	11	116741572	C	A	0.6306	-0.0596	0.0035	1.61e-59	289.972	0.00165491
rs61905084	11	116610294	C	T	0.1649	-0.0563	0.0059	2.55e-20	91.0569	0.000872983
rs6589574	11	116730638	G	A	0.8786	-0.1283	0.0054	3.03e-113	564.502	0.0035115
rs7943309	11	116773653	A	G	0.03958	-0.0605	0.0087	1.16e-11	48.3584	0.000278277
rs888246	11	116724232	T	C	0.08179	0.0707	0.0058	8.99e-31	148.588	0.000750777
Rheumatoid arthritis(FINNGEN)
SNP	chr	pos	effect_allele	other_allele	eaf	beta	se	pval	F	R2
rs12294259	11	116637146	T	C	0.05937	0.219	0.0069	1.79e-200	1007.37	0.00535678
rs1263167	11	116677723	G	A	0.1807	-0.0423	0.0049	5.59e-17	74.5227	0.0005298
rs180326	11	116624703	T	G	0.6372	-0.0839	0.0036	6.27e-108	543.149	0.0032546
rs2187126	11	116635784	G	A	0.05409	-0.0543	0.0069	2.9e-15	61.9301	0.000301715
rs5110	11	116691634	A	C	0.06464	0.156	0.0124	2.14e-34	158.273	0.00294279
rs533556	11	116741572	C	A	0.6306	-0.0596	0.0035	1.61e-59	289.972	0.00165491
rs61905084	11	116610294	C	T	0.1649	-0.0563	0.0059	2.55e-20	91.0569	0.000872983
rs6589574	11	116730638	G	A	0.8786	-0.1283	0.0054	3.03e-113	564.502	0.0035115
rs7943309	11	116773653	A	G	0.03958	-0.0605	0.0087	1.16e-11	48.3584	0.000278277
rs888246	11	116724232	T	C	0.08179	0.0707	0.0058	8.99e-31	148.588	0.000750777
Rheumatoid arthritis(Ha E)
SNP	chr	pos	effect_allele	other_allele	eaf	beta	se	pval	F	R2
rs10790164	11	116699389	G	A	0.966364	-0.213096	0.00537509	1e-200	1571.73	0.00295206
rs11216122	11	116609540	T	G	0.05143	-0.0425397	0.00448663	2.49977e-21	89.8976	0.000176565
rs112701434	11	116797442	C	T	0.045239	-0.0401412	0.00482736	9.09913e-17	69.1451	0.000139193
rs113271699	11	116650571	A	C	0.014811	-0.0615155	0.00828196	1.10002e-13	55.17	0.000110434
rs11604424	11	116651115	T	C	0.796387	-0.164404	0.00245989	1e-200	4466.77	0.00876566
rs12287066	11	116662331	T	G	0.06373	0.223052	0.00405247	1e-200	3029.51	0.00593728
rs1268353	11	116639692	T	C	0.342494	-0.0688862	0.00209055	1e-200	1085.78	0.00213721
rs12721041	11	116693871	T	C	0.016054	0.185471	0.00788062	1.79887e-122	553.9	0.00108677
rs12721078	11	116699395	A	C	0.031903	-0.0703707	0.00566642	2.09991e-35	154.229	0.000305889
rs12802202	11	116677048	C	T	0.02272	-0.0462866	0.00681198	1.10002e-11	46.1704	9.5141e-05
rs146092979	11	116749084	A	C	0.019597	-0.0404332	0.00727679	2.80001e-08	30.8743	6.28204e-05
rs1473177	11	116759332	C	T	0.110588	0.0665803	0.00316654	3.80014e-98	442.101	0.000872032
rs149137426	11	116682668	A	T	0.015036	0.131801	0.00826334	2.80027e-57	254.405	0.000514541
rs150233369	11	116629555	A	G	0.02459	-0.0566905	0.00652029	3.50026e-18	75.5939	0.000154169
rs1729408	11	116674818	G	A	0.34001	-0.0512718	0.00211714	1.49968e-129	586.486	0.00117982
rs180327	11	116623659	T	C	0.645279	-0.0937927	0.00207286	1e-200	2047.38	0.00402719
rs1974718	11	116606766	A	G	0.931914	-0.245288	0.00393661	1e-200	3882.47	0.00763513
rs3135507	11	116661488	T	C	0.024962	0.110289	0.00638576	7.8001e-67	298.29	0.0005921
rs34144542	11	116774447	G	A	0.075127	-0.0387731	0.00379278	1.59993e-24	104.507	0.000208915
rs35412484	11	116669428	C	T	0.176984	-0.0420515	0.00260213	9.60064e-59	261.159	0.000515152
rs4080140	11	116676590	A	G	0.018845	-0.0459859	0.00735965	4.09996e-10	39.0423	7.82012e-05
rs4520	11	116701535	C	T	0.752996	-0.0996183	0.00232312	1e-200	1838.8	0.00369152
rs5132	11	116702778	T	C	0.015423	0.0603138	0.00810637	1e-13	55.358	0.00011048
rs545274	11	116730833	T	C	0.220687	-0.045801	0.0023951	1.59993e-81	365.681	0.000721554
rs595137	11	116771356	T	C	0.977799	-0.11614	0.00678782	1.29987e-65	292.754	0.00058562
rs61905084	11	116610294	C	T	0.180713	-0.0729835	0.00257629	1.49968e-176	802.527	0.00157727
rs645901	11	116702362	C	T	0.864692	-0.123478	0.00292686	1e-200	1779.82	0.00356775
rs681524	11	116748314	C	T	0.072077	-0.0338415	0.00385233	1.59993e-18	77.1707	0.000153193
rs7127590	11	116718802	G	T	0.845534	-0.0701446	0.0027575	9.59401e-143	647.079	0.00128523
rs75542613	11	116679155	A	G	0.068647	-0.0615272	0.00393819	5.10035e-55	244.085	0.000484061
rs75919952	11	116667545	T	C	0.050151	-0.0970207	0.00456283	2.49977e-100	452.127	0.000896795
rs79610135	11	116635951	C	T	0.03647	-0.0342105	0.00529141	1e-10	41.8	8.22526e-05

[truncated: 23 more sheets: S11 Table, S12 Table, S13 Table, S14 Table, S15 Table, S16 Table, S17 Table, S18 Table, S19 Table, S20 Table, S21 Table, S22 Table, S23 Table, S24 Table, S25 Table, S26 Table, S27 Table, S28 Table, S29 Table, S30 Table …]
